# Supplementary material for: First in-Lab Testing of a Cost-Effective Prototype for PM2.5 Monitoring: The P.ALP Assessment
Source: Sensors (Basel). 2024 Sep 12;24(18):5915. doi: 10.3390/s24185915 (PMC11436052; doi:10.3390/s24185915)
Supplement: Supplementary file 1 [file sensors-24-05915-s001.zip]

Archive with 1 entries (1 files):
- sensors-3069663-supplementary.pdf
